# Supplementary material for: Data on nearshore wave process and surficial beach deposits, central Tamil Nadu coast, India
Source: Data Brief. 2017 Jun 3;13:306–11. doi: 10.1016/j.dib.2017.05.052 (PMC5472141; doi:10.1016/j.dib.2017.05.052)
Supplement: Supplementary file 2 — Supplementary material [file mmc2.xlsx]

## Sheet: Sheet1
Month	Wave period (T) in sec	Breaker wave height (Hb) in m	Longshore current velocity (Vc) in m/s	Surf zone width (W) in m	Particle settling velocity (Vs) in m/s
2011-01-01	8	0.88	0.11	57	0.032
2011-02-01	9	0.84	0.1	48	0.024
2011-03-01	9	0.72	0.14	38	0.018
2011-04-01	9	0.68	0.17	31	0.015
2011-05-01	11	0.76	0.2	37	0.021
2011-06-01	10	0.62	0.19	38	0.014
2011-07-01	11	0.58	0.15	29	0.042
2011-08-01	11	0.5	0.14	33	0.057
2011-09-01	11	0.48	0.13	36	0.364
2011-10-01	10	0.56	0.18	37	0.047
2011-11-01	9	0.87	0.16	46	0.037
2011-12-01	8	0.92	0.16	52	0.034
		Breaker wave type		Beach morphodynamic state
	Month	Value	Class	Value	Class
	2011-01-01	0.093	Spilling breakers	5.5	Intermediate state
	2011-02-01	0.233	Spilling breakers	7	Dissipative state
	2011-03-01	0.599	Plunging breakers	5	Intermediate state
	2011-04-01	0.853	Plunging breakers	5	Intermediate state
	2011-05-01	0.916	Plunging breakers	3	Intermediate state
	2011-06-01	1.128	Plunging breakers	3.577	Intermediate state
	2011-07-01	2.021	Surging breakers	1.269	Intermediate state
	2011-08-01	2.49	Surging breakers	0.8	Reflective state
	2011-09-01	3.42	Surging breakers	0.12	Reflective state
	2011-10-01	1.47	Plunging breakers	2	Intermediate state
	2011-11-01	0.152	Spilling breakers	4.661	Intermediate state
	2011-12-01	0.057	Spilling breakers	6.458	Dissipative state
												Spatial relationship of beach and nearshore variables
												Morphodynamic state	Breaker wave type	Beach slope	Grain size distribution	Breaker wave height	Nearshore bar
												Reflective beach	Surging breakers	Beach slope greater than 1/50	Medium sand	Low wave height (H < 0.5 m)	Probably one bar or no bar present in the surf zone
												Intermediate beach	Plunging breakers	Beach slope between 1/75 and 1/50	Fine - medium sand	Moderate wave height (0.5 < H < 1.5)	Atleast one bar present in the surf zone
												Dissipative beach	Spilling breakers	Beach slope less than 1/75	Fine sand	High wave height (H > 1.5)	Three or more bars present in the surf zone
				Tide
	Study period			Graphical method (Folk & Ward (1957))				Method of moments			Class (Method of moments)
		Mean	Sorting	Skewness	Kurtosis	Median	Mean	Sorting	Skewness	Kurtosis	Sorting	Skewness	Kurtosis
	2011-01-01	2.02665	0.689689	0.486005	0.500946	1.64028	2.02099	0.66439	1.25388	3.21702	MWS	FS	MK
	2011-02-01	1.96511	0.645993	0.489321	1.22478	1.60453	1.91765	0.606756	1.70126	4.64107	MWS	VFS	LK
	2011-03-01	1.96086	0.643361	0.48621	1.14638	1.60489	1.92043	0.604348	1.67538	4.58685	MWS	VFS	LK
	2011-04-01	1.93202	0.606807	0.473337	1.2274	1.59911	1.88146	0.563588	1.848	5.33778	MWS	VFS	LK
	2011-05-01	1.91637	0.578876	0.461847	1.38603	1.59385	1.83843	0.515358	2.07519	6.45523	MWS	VFS	LK
	2011-06-01	1.86237	0.523983	0.437118	1.43647	1.58809	1.79081	0.459165	2.41011	8.40551	WS	VFS	VLK
	2011-07-01	1.66374	0.367079	0.362657	0.728412	1.58663	1.75975	0.425326	2.7801	10.7037	WS	VFS	VLK
	2011-08-01	1.64816	0.336485	0.339876	0.72405	1.58345	1.72874	0.362784	2.89429	12.1891	MWS	VFS	VLK
	2011-09-01	1.66551	0.358456	0.354873	0.727349	1.58487	1.75419	0.401734	2.6496	10.2282	WS	VFS	VLK
	2011-10-01	1.96757	0.628484	0.474838	0.479105	1.61739	1.93661	0.590036	1.54384	4.22345	MWS	VFS	LK
	2011-11-01	2.07045	0.696058	0.44539	0.492395	1.70849	2.0909	0.676223	0.968649	2.57999	MWS	FS	MK
	2011-12-01	2.48709	0.769099	-0.154001	0.593171	2.67846	2.34004	0.748553	0.369728	1.73699	MS	S	PK
				Berm
	Study period			Graphical method (Folk & Ward (1957))				Method of moments			Class (Method of moments)
		Mean	Sorting	Skewness	Kurtosis	Median	Mean	Sorting	Skewness	Kurtosis	Sorting	Skewness	Kurtosis
	2011-01-01	2.19046	0.688687	0.392244	0.483186	1.86108	2.15326	0.704122	0.899566	2.32887	MS	FS	PK
	2011-02-01	2.10836	0.668693	0.43359	0.761428	1.76614	2.04309	0.667049	1.2529	3.09967	MWS	FS	MK
	2011-03-01	2.11373	0.669016	0.422553	0.770312	1.78066	2.04856	0.665437	1.22722	3.06115	MWS	FS	MK
	2011-04-01	2.0969	0.654856	0.420351	1.07476	1.7677	2.0054	0.633713	1.36769	3.48069	MWS	VFS	MK
	2011-05-01	2.07803	0.636472	0.416627	1.25691	1.75271	1.9623	0.600987	1.52883	4.01574	MWS	VFS	LK
	2011-06-01	1.92901	0.523002	0.374139	0.948956	1.73687	1.91638	0.565305	1.73839	4.81928	MWS	VFS	LK
	2011-07-01	1.82893	0.449823	0.347696	0.761165	1.72371	1.88309	0.54302	1.95539	5.67496	MWS	VFS	LK
	2011-08-01	1.79996	0.419298	0.331099	0.717761	1.71463	1.85946	0.511371	2.03389	6.1364	MWS	VFS	LK
	2011-09-01	1.83303	0.444452	0.338744	0.760601	1.72506	1.87734	0.525862	1.92113	5.63894	MWS	VFS	LK
	2011-10-01	2.12845	0.649087	0.395531	0.777009	1.81755	2.05579	0.644345	1.17142	2.98404	MWS	FS	MK
	2011-11-01	2.24085	0.680255	0.33257	0.492485	1.96079	2.21204	0.698922	0.701442	2.0512	MS	FS	PK
	2011-12-01	2.49861	0.707379	0.108632	0.544462	2.38792	2.47324	0.728494	0.151756	1.6475	MS	S	VPK
				Backshore
	Study period			Graphical method (Folk & Ward (1957))				Method of moments			Class (Method of moments)
		Mean	Sorting	Skewness	Kurtosis	Median	Mean	Sorting	Skewness	Kurtosis	Sorting	Skewness	Kurtosis
	2011-01-01	2.73421	0.716907	-0.237646	0.614933	2.9557	2.64761	0.726369	-0.256084	1.69489	MS	S	VPK
	2011-02-01	2.67285	0.731671	-0.239453	0.602297	2.91609	2.53936	0.76541	-0.0410124	1.47909	MS	S	VPK
	2011-03-01	2.67935	0.730903	-0.242702	0.603675	2.92145	2.55223	0.759462	-0.0706711	1.50966	MS	S	VPK
	2011-04-01	2.63894	0.721119	-0.225087	0.586222	2.87365	2.50959	0.760878	0.0106486	1.48166	MS	S	VPK
	2011-05-01	2.57521	0.713119	-0.164992	0.560413	2.76219	2.45904	0.762827	0.111277	1.46718	MS	S	VPK
	2011-06-01	2.37395	0.715617	0.190508	0.495195	2.21227	2.41149	0.765693	0.211328	1.48219	MS	S	VPK
	2011-07-01	2.3313	0.71782	0.262408	0.483406	2.0999	2.38401	0.771467	0.280471	1.48295	MS	S	VPK
	2011-08-01	2.30265	0.716013	0.279455	0.478631	2.06036	2.35397	0.764519	0.33158	1.52601	MS	S	VPK
	2011-09-01	2.33229	0.715258	0.244917	0.485209	2.11993	2.38238	0.763249	0.269169	1.5072	MS	S	VPK
	2011-10-01	2.39734	0.698753	0.167618	0.498196	2.26158	2.41985	0.75131	0.200067	1.50566	MS	S	VPK
	2011-11-01	2.67462	0.692086	-0.243842	0.591113	2.92512	2.5738	0.724401	-0.126599	1.62441	MS	S	VPK
	2011-12-01	2.86754	0.629636	-0.187262	0.631682	2.99689	2.82587	0.619833	-0.535197	2.41192	MWS	CS	PK
	Study period	Tide		Berm		Backshore
		Heavy	Light	Heavy	Light	Heavy	Light
	2011-01-01	17.23	82.77	58.15	41.85	48.15	51.85
	2011-02-01	12.81	87.19	63.12	36.88	53.33	46.67
	2011-03-01	8.89	91.11	65.77	34.23	56.22	43.78
	2011-04-01	6.33	93.67	67.64	32.36	53.07	46.93
	2011-05-01	5.81	88.19	68.35	31.65	59.61	40.39
	2011-06-01	8.24	91.76	65.13	34.87	61.48	38.52
	2011-07-01	9.85	90.15	66.98	33.02	63.34	36.66
	2011-08-01	5.83	94.17	72.45	27.55	64.23	35.77
	2011-09-01	7.28	89.72	76.01	23.99	61.58	38.42
	2011-10-01	6.02	93.98	71.45	28.55	59.72	40.28
	2011-11-01	7.81	92.2	68.15	31.85	63.05	36.95
	2011-12-01	11.74	88.26	59.37	40.63	60.92	39.08
