# Supplementary material for: Data on nearshore wave process and surficial beach deposits, central Tamil Nadu coast, India
Source: Data Brief. 2017 Jun 3;13:306–11. doi: 10.1016/j.dib.2017.05.052 (PMC5472141; doi:10.1016/j.dib.2017.05.052)
Supplement: Supplementary file 3 — Supplementary material [file mmc3.xlsx]

## Sheet: Sheet1
Month	Wave period (T) in sec	Breaker wave height (Hb) in m	Longshore current velocity (Vc) in m/s	Surf zone width (W) in m	Particle settling velocity (Vs) in m/s
2011-01-01	7	0.82	0.22	64	0.027
2011-02-01	8	0.8	0.14	58	0.023
2011-03-01	9	0.74	0.14	37	0.021
2011-04-01	9	0.72	0.16	35	0.027
2011-05-01	10	0.68	0.16	57	0.031
2011-06-01	9	0.51	0.17	57	0.017
2011-07-01	12	0.54	0.13	48	0.043
2011-08-01	11	0.62	0.14	49	0.111
2011-09-01	12	0.67	0.13	38	0.698
2011-10-01	11	0.64	0.23	58	0.064
2011-11-01	9	0.73	0.15	60	0.028
2011-12-01	8	1.02	0.17	62	0.032
		Breaker wave type		Beach morphodynamic state
	Month	Value	Class	Value	Class
	2011-01-01	0.072	Spilling breakers	6.189	Dissipative state
	2011-02-01	0.122	Spilling breakers	7	Dissipative state
	2011-03-01	0.498	Plunging breakers	4	Intermediate state
	2011-04-01	0.776	Plunging breakers	3	Intermediate state
	2011-05-01	0.921	Plunging breakers	1.838	Intermediate state
	2011-06-01	1.189	Plunging breakers	2.488	Intermediate state
	2011-07-01	2.231	Surging breakers	1.043	Intermediate state
	2011-08-01	2.063	Surging breakers	0.51	Reflective state
	2011-09-01	3.392	Surging breakers	0.08	Reflective state
	2011-10-01	1.212	Plunging breakers	2	Intermediate state
	2011-11-01	0.315	Spilling breakers	5.214	Intermediate state
	2011-12-01	0.035	Spilling breakers	8	Dissipative state
												Spatial relationship of beach and nearshore variables
												Morphodynamic state	Breaker wave type	Beach slope	Grain size distribution	Breaker wave height	Nearshore bar
												Reflective beach	Surging breakers	Beach slope greater than 1/50	Medium sand	Low wave height (H < 0.5 m)	Probably one bar or no bar present in the surf zone
												Intermediate beach	Plunging breakers	Beach slope between 1/75 and 1/50	Fine - medium sand	Moderate wave height (0.5 < H < 1.5)	Atleast one bar present in the surf zone
												Dissipative beach	Spilling breakers	Beach slope less than 1/75	Fine sand	High wave height (H > 1.5)	Three or more bars present in the surf zone
				Tide
	Study period			Graphical method (Folk & Ward (1957))				Method of moments			Class (Method of moments)
		Mean	Sorting	Skewness	Kurtosis	Median	Mean	Sorting	Skewness	Kurtosis	Sorting	Skewness	Kurtosis
	2011-01-01	2.08	0.69	0.41	0.81	1.76	2.03	0.67	1.22	3.12	MWS	FS	MK
	2011-02-01	2.02	0.66	0.44	1.33	1.68	1.92	0.6	1.71	4.68	MWS	VFS	LK
	2011-03-01	2.02	0.65	0.43	1.27	1.7	1.92	0.6	1.68	4.62	MWS	VFS	LK
	2011-04-01	1.84	0.51	0.37	0.85	1.69	1.89	0.57	1.82	5.23	MWS	VFS	LK
	2011-05-01	1.75	0.42	0.33	0.67	1.68	1.84	0.51	2.08	6.53	MWS	VFS	LK
	2011-06-01	1.72	0.39	0.31	0.67	1.67	1.79	0.46	2.42	8.47	WS	VFS	VLK
	2011-07-01	1.7	0.38	0.31	0.67	1.66	1.77	0.44	2.69	10.08	WS	VFS	VLK
	2011-08-01	1.69	0.36	0.3	0.67	1.65	1.74	0.39	2.76	11	WS	VFS	VLK
	2011-09-01	1.71	0.37	0.3	0.67	1.66	1.76	0.42	2.57	9.65	WS	VFS	VLK
	2011-10-01	2.05	0.64	0.4	1.18	1.74	1.95	0.6	1.51	4.1	MWS	VFS	LK
	2011-11-01	2.13	0.69	0.37	0.48	1.83	2.1	0.68	0.94	2.53	MWS	FS	PK
	2011-12-01	2.33	0.74	0.23	0.52	2.11	2.35	0.75	0.35	1.73	MS	S	PK
				Berm
	Study period			Graphical method (Folk & Ward (1957))				Method of moments			Class (Method of moments)
		Mean	Sorting	Skewness	Kurtosis	Median	Mean	Sorting	Skewness	Kurtosis	Sorting	Skewness	Kurtosis
	2011-01-01	2.15	0.68	0.41	0.49	1.81	2.1	0.69	1.07	2.68	MWS	FS	MK
	2011-02-01	2.08	0.66	0.44	1.25	1.74	1.99	0.64	1.49	3.78	MWS	VFS	LK
	2011-03-01	2.08	0.66	0.44	1.25	1.75	1.98	0.63	1.5	3.85	MWS	VFS	LK
	2011-04-01	2.07	0.64	0.43	1.3	1.74	1.95	0.6	1.6	4.23	MWS	VFS	LK
	2011-05-01	1.88	0.48	0.36	0.88	1.73	1.9	0.55	1.85	5.22	MWS	VFS	LK
	2011-06-01	1.78	0.41	0.33	0.69	1.71	1.85	0.51	2.15	6.62	MWS	VFS	LK
	2011-07-01	1.76	0.4	0.33	0.67	1.71	1.83	0.5	2.33	7.47	MWS	VFS	VLK
	2011-08-01	1.77	0.39	0.32	0.68	1.71	1.83	0.49	2.24	7.12	WS	VFS	LK
	2011-09-01	1.77	0.39	0.32	0.67	1.71	1.83	0.48	2.27	7.33	WS	VFS	LK
	2011-10-01	2.11	0.64	0.41	1.04	1.79	2.01	0.63	1.33	3.41	MWS	VFS	MK
	2011-11-01	2.2	0.67	0.37	0.48	1.9	2.16	0.69	0.84	2.26	MWS	FS	PK
	2011-12-01	2.4	0.71	0.23	0.52	2.18	2.41	0.74	0.29	1.66	MS	S	VPK
				Backshore
	Study period			Graphical method (Folk & Ward (1957))				Method of moments			Class (Method of moments)
		Mean	Sorting	Skewness	Kurtosis	Median	Mean	Sorting	Skewness	Kurtosis	Sorting	Skewness	Kurtosis
	2011-01-01	2.73	0.72	-0.24	0.62	2.96	2.65	0.72	-0.26	1.71	MS	S	PK
	2011-02-01	2.68	0.73	-0.24	0.6	2.92	2.55	0.76	-0.06	1.49	MS	S	VPK
	2011-03-01	2.67	0.73	-0.24	0.6	2.91	2.54	0.76	-0.05	1.5	MS	S	VPK
	2011-04-01	2.64	0.72	-0.22	0.59	2.87	2.51	0.76	0.01	1.49	MS	S	VPK
	2011-05-01	2.57	0.71	-0.16	0.56	2.76	2.46	0.76	0.11	1.47	MS	S	VPK
	2011-06-01	2.39	0.71	0.17	0.5	2.24	2.42	0.76	0.2	1.48	MS	S	VPK
	2011-07-01	2.34	0.72	0.25	0.49	2.12	2.39	0.77	0.26	1.48	MS	S	VPK
	2011-08-01	2.31	0.71	0.27	0.48	2.08	2.37	0.76	0.31	1.52	MS	S	VPK
	2011-09-01	2.35	0.71	0.23	0.49	2.15	2.39	0.76	0.25	1.5	MS	S	VPK
	2011-10-01	2.41	0.7	0.15	0.5	2.3	2.43	0.75	0.19	1.51	MS	S	VPK
	2011-11-01	2.69	0.69	-0.24	0.6	2.93	2.59	0.72	-0.16	1.66	MS	S	VPK
	2011-12-01	2.87	0.62	-0.18	0.63	3	2.84	0.61	-0.54	2.46	MWS	CS	PK
	Study period	Tide		Berm		Backshore
		Heavy	Light	Heavy	Light	Heavy	Light
	2011-01-01	4.89	95.11	18.6	81.4	23.16	76.84
	2011-02-01	6.42	93.58	23.56	76.44	28.34	71.66
	2011-03-01	4.5	95.5	26.61	73.79	31.23	68.77
	2011-04-01	1.94	98.06	38.65	61.35	28.08	71.92
	2011-05-01	2.24	93.58	40.12	59.88	34.62	65.38
	2011-06-01	1.29	98.71	42.3	57.7	36.49	63.51
	2011-07-01	2.24	97.76	44.15	55.85	28.36	71.64
	2011-08-01	1.88	98.12	36.13	63.87	29.25	70.75
	2011-09-01	1.3	98.4	39.69	60.31	20.85	79.15
	2011-10-01	0.04	99.96	29.56	70.44	19.54	80.46
	2011-11-01	1.825	98.175	26.85	73.15	22.87	77.13
	2011-12-01	3.42	96.58	23.34	76.66	20.74	79.26
