# Supplementary material for: Data on nearshore wave process and surficial beach deposits, central Tamil Nadu coast, India
Source: Data Brief. 2017 Jun 3;13:306–11. doi: 10.1016/j.dib.2017.05.052 (PMC5472141; doi:10.1016/j.dib.2017.05.052)
Supplement: Supplementary file 4 — Supplementary material [file mmc4.xlsx]

## Sheet: Sheet1
Month	Wave period (T) in sec	Breaker wave height (Hb) in m	Longshore current velocity (Vc) in m/s	Surf zone width (W) in m	Particle settling velocity (Vs) in m/s
2011-01-01	8	0.74	0.16	40	0.025
2011-02-01	9	0.74	0.13	44	0.021
2011-03-01	8	0.72	0.16	25	0.018
2011-04-01	10	0.7	0.17	21	0.029
2011-05-01	11	0.65	0.13	27	0.022
2011-06-01	10	0.63	0.16	49	0.015
2011-07-01	11	0.57	0.12	28	0.057
2011-08-01	12	0.44	0.11	21	0.073
2011-09-01	12	0.49	0.11	10	0.163
2011-10-01	10	0.66	0.19	30	0.044
2011-11-01	8	0.82	0.13	32	0.03
2011-12-01	8	0.98	0.18	36	0.022
		Breaker wave type		Beach morphodynamic state
	Month	Value	Class	Value	Class
	2011-01-01	0.063	Spilling breakers	6.041	Dissipative state
	2011-02-01	0.422	Plunging breakers	6	Dissipative state
	2011-03-01	0.671	Plunging breakers	5	Intermediate state
	2011-04-01	0.632	Plunging breakers	4	Intermediate state
	2011-05-01	0.91	Plunging breakers	3	Intermediate state
	2011-06-01	1.122	Plunging breakers	3.566	Intermediate state
	2011-07-01	2.364	Surging breakers	0.91	Reflective state
	2011-08-01	2.053	Surging breakers	0.5	Reflective state
	2011-09-01	3.947	Surging breakers	0.25	Reflective state
	2011-10-01	1.084	Plunging breakers	3	Intermediate state
	2011-11-01	0.178	Spilling breakers	4.598	Intermediate state
	2011-12-01	0.033	Spilling breakers	9	Dissipative state
												Spatial relationship of beach and nearshore variables
												Morphodynamic state	Breaker wave type	Beach slope	Grain size distribution	Breaker wave height	Nearshore bar
												Reflective beach	Surging breakers	Beach slope greater than 1/50	Medium sand	Low wave height (H < 0.5 m)	Probably one bar or no bar present in the surf zone
												Intermediate beach	Plunging breakers	Beach slope between 1/75 and 1/50	Fine - medium sand	Moderate wave height (0.5 < H < 1.5)	Atleast one bar present in the surf zone
												Dissipative beach	Spilling breakers	Beach slope less than 1/75	Fine sand	High wave height (H > 1.5)	Three or more bars present in the surf zone
				Tide
	Study period			Graphical method (Folk & Ward (1957))				Method of moments			Class (Method of moments)
		Mean	Sorting	Skewness	Kurtosis	Median	Mean	Sorting	Skewness	Kurtosis	Sorting	Skewness	Kurtosis
	2011-01-01	2.11088	0.68359	0.396819	0.503633	1.79555	2.06121	0.668133	1.12013	2.9046	MWS	FS	MK
	2011-02-01	2.05396	0.660636	0.429571	1.2496	1.71722	1.94565	0.608964	1.57026	4.22375	MWS	VFS	LK
	2011-03-01	2.05235	0.654884	0.419024	1.23195	1.72594	1.94064	0.600091	1.58386	4.31839	MWS	VFS	LK
	2011-04-01	2.02168	0.617693	0.401606	1.20434	1.72292	1.91557	0.573302	1.66591	4.66205	MWS	VFS	LK
	2011-05-01	1.80876	0.446871	0.32994	0.733591	1.70698	1.86264	0.517502	1.90004	5.72597	MWS	VFS	LK
	2011-06-01	1.74887	0.395517	0.305545	0.654827	1.6934	1.83137	0.48401	2.08838	6.69013	WS	VFS	VLK
	2011-07-01	1.73481	0.388877	0.306444	0.66622	1.68543	1.79371	0.446518	2.40231	8.40831	WS	VFS	VLK
	2011-08-01	1.72349	0.372815	0.297086	0.672071	1.67794	1.8047	0.451814	2.21226	7.41978	WS	VFS	VLK
	2011-09-01	1.73789	0.381665	0.295983	0.659616	1.68787	1.78344	0.417278	2.31252	8.1442	WS	VFS	VLK
	2011-10-01	2.081	0.645231	0.387286	1.10106	1.77301	1.96549	0.591862	1.41591	3.84044	MWS	VFS	LK
	2011-11-01	2.15922	0.679559	0.348579	0.472349	1.8765	2.12087	0.671162	0.883532	2.442	MWS	FS	PK
	2011-12-01	2.35436	0.727498	0.219952	0.521921	2.14655	2.37374	0.734119	0.308558	1.73911	MS	S	PK
				Berm
	Study period			Graphical method (Folk & Ward (1957))				Method of moments			Class (Method of moments)
		Mean	Sorting	Skewness	Kurtosis	Median	Mean	Sorting	Skewness	Kurtosis	Sorting	Skewness	Kurtosis
	2011-01-01	2.15	0.68	0.41	0.49	1.81	2.1	0.69	1.07	2.68	MWS	FS	MK
	2011-02-01	2.08	0.66	0.44	1.25	1.74	1.99	0.64	1.49	3.78	MWS	VFS	LK
	2011-03-01	2.08	0.66	0.44	1.25	1.75	1.98	0.63	1.5	3.85	MWS	VFS	LK
	2011-04-01	2.07	0.64	0.43	1.3	1.74	1.95	0.6	1.6	4.23	MWS	VFS	LK
	2011-05-01	1.88	0.48	0.36	0.88	1.73	1.9	0.55	1.85	5.22	MWS	VFS	LK
	2011-06-01	1.78	0.41	0.33	0.69	1.71	1.85	0.51	2.15	6.62	MWS	VFS	LK
	2011-07-01	1.76	0.4	0.33	0.67	1.71	1.83	0.5	2.33	7.47	MWS	VFS	VLK
	2011-08-01	1.77	0.39	0.32	0.68	1.71	1.83	0.49	2.24	7.12	WS	VFS	LK
	2011-09-01	1.77	0.39	0.32	0.67	1.71	1.83	0.48	2.27	7.33	WS	VFS	LK
	2011-10-01	2.11	0.64	0.41	1.04	1.79	2.01	0.63	1.33	3.41	MWS	VFS	MK
	2011-11-01	2.2	0.67	0.37	0.48	1.9	2.16	0.69	0.84	2.26	MWS	FS	PK
	2011-12-01	2.4	0.71	0.23	0.52	2.18	2.41	0.74	0.29	1.66	MS	S	VPK
				Backshore
	Study period			Graphical method (Folk & Ward (1957))				Method of moments			Class (Method of moments)
		Mean	Sorting	Skewness	Kurtosis	Median	Mean	Sorting	Skewness	Kurtosis	Sorting	Skewness	Kurtosis
	2011-01-01	2.08256	0.688917	0.41179	0.805167	2.84954	2.48927	0.73873	0.0376072	1.52927	MS	S	VPK
	2011-02-01	2.01648	0.655098	0.43888	1.33455	2.1265	2.36911	0.753625	0.290253	1.51413	MS	S	VPK
	2011-03-01	2.01631	0.651529	0.427726	1.26942	2.14001	2.38016	0.750202	0.264494	1.51755	MS	S	VPK
	2011-04-01	1.84293	0.506602	0.366272	0.850268	2.07456	2.34032	0.742782	0.33919	1.55547	MS	S	VPK
	2011-05-01	1.74909	0.421563	0.325398	0.670049	2.02298	2.28418	0.731604	0.457065	1.63948	MS	FS	VPK
	2011-06-01	1.71973	0.387446	0.308021	0.671363	1.94663	2.26002	0.728051	0.51564	1.69251	MS	FS	VPK
	2011-07-01	1.70158	0.375395	0.306087	0.670365	1.89568	2.23579	0.729201	0.58235	1.74717	MS	FS	PK
	2011-08-01	1.68978	0.361923	0.298934	0.668906	1.93622	2.28719	0.73417	0.443181	1.62813	MS	FS	VPK
	2011-09-01	1.70511	0.371799	0.298344	0.668468	1.91455	2.25424	0.724918	0.519454	1.70434	MS	FS	PK
	2011-10-01	2.04789	0.644878	0.398274	1.18024	2.00127	2.28589	0.718621	0.453225	1.66354	MS	FS	VPK
	2011-11-01	2.12951	0.686905	0.36662	0.475562	2.36691	2.41585	0.719618	0.157013	1.55658	MS	S	VPK
	2011-12-01	2.33072	0.744015	0.234852	0.523586	2.9496	2.67225	0.675196	-0.308173	1.9212	MWS	S	PK
	Study period	Tide		Berm		Backshore
		Heavy	Light	Heavy	Light	Heavy	Light
	2011-01-01	8.56	91.44	68.48	31.52	62.55	37.45
	2011-02-01	4.75	95.25	63.54	36.46	67.73	32.27
	2011-03-01	2.83	97.17	66.19	33.81	70.62	29.38
	2011-04-01	2.27	97.73	68.06	31.94	62.15	37.85
	2011-05-01	4.75	95.25	69.41	30.59	68.69	31.31
	2011-06-01	3.8	96.2	71.59	28.41	70.56	29.44
	2011-07-01	2.24	97.76	44.15	55.85	28.36	71.64
	2011-08-01	1.88	98.12	36.13	63.87	29.25	70.75
	2011-09-01	3.22	96.78	73.08	26.92	70.66	29.34
	2011-10-01	1.96	98.04	68.52	31.48	58.86	41.14
	2011-11-01	3.745	96.255	73.48	26.52	62.19	37.81
	2011-12-01	3.42	96.58	23.34	76.66	20.74	79.26
