# Supplementary material for: Data on nearshore wave process and surficial beach deposits, central Tamil Nadu coast, India
Source: Data Brief. 2017 Jun 3;13:306–11. doi: 10.1016/j.dib.2017.05.052 (PMC5472141; doi:10.1016/j.dib.2017.05.052)
Supplement: Supplementary file 5 — Supplementary material [file mmc5.xlsx]

## Sheet: Sheet1
Month	Wave period (T) in sec	Breaker wave height (Hb) in m	Longshore current velocity (Vc) in m/s	Surf zone width (W) in m	Particle settling velocity (Vs) in m/s
2011-01-01	8	0.94	0.17	43	0.035
2011-02-01	9	0.92	0.15	44	0.023
2011-03-01	9	0.84	0.15	39	0.019
2011-04-01	9	0.74	0.15	38	0.021
2011-05-01	10	0.74	0.18	31	0.019
2011-06-01	11	0.61	0.19	37	0.009
2011-07-01	12	0.55	0.14	35	0.037
2011-08-01	11	0.49	0.12	32	0.052
2011-09-01	13	0.46	0.17	28	0.162
2011-10-01	11	0.76	0.12	33	0.076
2011-11-01	9	0.91	0.14	42	0.032
2011-12-01	9	0.98	0.16	49	0.044
		Breaker wave type		Beach morphodynamic state
	Month	Value	Class	Value	Class
	2011-01-01	0.045	Spilling breakers	6.438	Dissipative state
	2011-02-01	0.385	Spilling breakers	6.708	Dissipative state
	2011-03-01	0.675	Plunging breakers	5	Intermediate state
	2011-04-01	0.777	Plunging breakers	4	Intermediate state
	2011-05-01	1.152	Plunging breakers	3	Intermediate state
	2011-06-01	0.953	Plunging breakers	2.951	Intermediate state
	2011-07-01	1.981	Surging breakers	1.34	Intermediate state
	2011-08-01	2.651	Surging breakers	0.857	Reflective state
	2011-09-01	3.373	Surging breakers	0.258	Reflective state
	2011-10-01	0.885	Plunging breakers	2	Intermediate state
	2011-11-01	0.252	Spilling breakers	5.707	Intermediate state
	2011-12-01	0.026	Spilling breakers	7.35	Dissipative state
												Spatial relationship of beach and nearshore variables
												Morphodynamic state	Breaker wave type	Beach slope	Grain size distribution	Breaker wave height	Nearshore bar
												Reflective beach	Surging breakers	Beach slope greater than 1/50	Medium sand	Low wave height (H < 0.5 m)	Probably one bar or no bar present in the surf zone
												Intermediate beach	Plunging breakers	Beach slope between 1/75 and 1/50	Fine - medium sand	Moderate wave height (0.5 < H < 1.5)	Atleast one bar present in the surf zone
												Dissipative beach	Spilling breakers	Beach slope less than 1/75	Fine sand	High wave height (H > 1.5)	Three or more bars present in the surf zone
				Tide
	Study period			Graphical method (Folk & Ward (1957))				Method of moments			Class (Method of moments)
		Mean	Sorting	Skewness	Kurtosis	Median	Mean	Sorting	Skewness	Kurtosis	Sorting	Skewness	Kurtosis
	2011-01-01	2.08634	0.686055	0.40541	0.787325	1.76663	2.03448	0.666347	1.20239	3.10758	MWS	FS	MK
	2011-02-01	2.01941	0.65133	0.432004	1.29773	1.69225	1.91851	0.600629	1.68869	4.64803	MWS	VFS	LK
	2011-03-01	2.00352	0.635726	0.417502	1.23492	1.69975	1.91193	0.591198	1.70722	4.77321	MWS	VFS	LK
	2011-04-01	1.83953	0.49802	0.356818	0.822362	1.69793	1.88453	0.55928	1.81447	5.26381	MWS	VFS	LK
	2011-05-01	1.75581	0.420323	0.319317	0.668123	1.68667	1.83734	0.505994	2.05259	6.44897	MWS	VFS	LK
	2011-06-01	1.72697	0.388606	0.302928	0.663698	1.67599	1.79479	0.455043	2.34082	8.12762	WS	VFS	VLK
	2011-07-01	1.70122	0.369314	0.298336	0.667239	1.66297	1.75838	0.413656	2.72982	10.6309	WS	VFS	VLK
	2011-08-01	1.69162	0.359446	0.292483	0.665653	1.65686	1.73861	0.37065	2.70971	10.9841	WS	VFS	VLK
	2011-09-01	1.7033	0.366642	0.292305	0.66538	1.66486	1.75121	0.386086	2.57958	10.0302	WS	VFS	VLK
	2011-10-01	2.04	0.633135	0.38962	1.16354	1.74243	1.93819	0.584243	1.52169	4.19747	MWS	VFS	LK
	2011-11-01	2.1218	0.678698	0.363389	0.478171	1.83148	2.08839	0.668886	0.971155	2.61531	MWS	FS	MK
	2011-12-01	2.32984	0.739949	0.232473	0.524408	2.10888	2.34746	0.743328	0.352631	1.74908	MS	S	PK
				Berm
	Study period			Graphical method (Folk & Ward (1957))				Method of moments			Class (Method of moments)
		Mean	Sorting	Skewness	Kurtosis	Median	Mean	Sorting	Skewness	Kurtosis	Sorting	Skewness	Kurtosis
	2011-01-01	2.19652	0.685107	0.381573	0.482531	1.87834	2.16084	0.701177	0.876916	2.31218	MS	S	PK
	2011-02-01	2.10886	0.663031	0.426876	0.784649	1.7746	2.04113	0.659618	1.25825	3.14823	MWS	FS	MK
	2011-03-01	2.11008	0.663092	0.417144	0.832136	1.78395	2.03986	0.655112	1.25261	3.16452	MWS	FS	MK
	2011-04-01	2.10274	0.652566	0.412783	0.999914	1.7792	2.0152	0.634064	1.32344	3.38254	MWS	VFS	MK
	2011-05-01	2.084	0.63291	0.408204	1.21358	1.76345	1.96995	0.599078	1.48338	3.91018	MWS	VFS	LK
	2011-06-01	1.93474	0.517366	0.366358	0.935175	1.74548	1.91881	0.55956	1.71507	4.77669	MWS	VFS	LK
	2011-07-01	1.84019	0.451286	0.342277	0.761283	1.73066	1.88584	0.538092	1.9176	5.58388	MWS	VFS	LK
	2011-08-01	1.81507	0.424242	0.326746	0.723822	1.72334	1.86549	0.510519	1.97821	5.95616	MWS	VFS	LK
	2011-09-01	1.83742	0.438142	0.330433	0.748597	1.73167	1.87665	0.517232	1.90701	5.64715	MWS	VFS	LK
	2011-10-01	2.13813	0.647699	0.385916	0.705354	1.83449	2.07092	0.646216	1.11467	2.86798	MWS	FS	MK
	2011-11-01	2.2479	0.675131	0.321004	0.492205	1.98028	2.21769	0.694754	0.687561	2.0528	MWS	FS	MK
	2011-12-01	2.49196	0.700529	0.118606	0.543705	2.37473	2.47039	0.722281	0.160622	1.67163	MS	S	VPK
				Backshore
	Study period			Graphical method (Folk & Ward (1957))				Method of moments			Class (Method of moments)
		Mean	Sorting	Skewness	Kurtosis	Median	Mean	Sorting	Skewness	Kurtosis	Sorting	Skewness	Kurtosis
	2011-01-01	2.73916	0.710771	-0.233904	0.615659	2.95625	2.6584	0.717672	-0.273249	1.7417	MS	S	PK
	2011-02-01	2.66887	0.724797	-0.236834	0.599707	2.91199	2.53872	0.759947	-0.0385517	1.4973	MS	S	VPK
	2011-03-01	2.66669	0.72515	-0.237362	0.598393	2.90822	2.54058	0.756675	-0.0461854	1.51771	MS	S	VPK
	2011-04-01	2.63165	0.714589	-0.221071	0.581684	2.86584	2.50719	0.756059	0.0154411	1.49845	MS	S	VPK
	2011-05-01	2.57377	0.708721	-0.165107	0.559565	2.76228	2.46015	0.75705	0.10747	1.48858	MS	S	VPK
	2011-06-01	2.38099	0.710008	0.180586	0.495905	2.2305	2.4147	0.759769	0.205154	1.49714	MS	S	VPK
	2011-07-01	2.34198	0.714721	0.243615	0.485882	2.12948	2.39138	0.766125	0.262074	1.49689	MS	S	VPK
	2011-08-01	2.33183	0.713433	0.242032	0.485065	2.12383	2.38152	0.760718	0.26961	1.51732	MS	S	VPK
	2011-09-01	2.32658	0.710059	0.249707	0.483082	2.11254	2.3752	0.757114	0.284003	1.53057	MS	S	VPK
	2011-10-01	2.40582	0.694158	0.152797	0.499948	2.28599	2.42391	0.74548	0.190535	1.5238	MS	S	VPK
	2011-11-01	2.67769	0.684619	-0.241233	0.590448	2.92622	2.58149	0.7167	-0.138126	1.65628	MS	S	VPK
	2011-12-01	2.86811	0.621209	-0.178082	0.633329	2.99286	2.82781	0.611305	-0.516068	2.4228	MWS	CS	PK
	Study period	Tide		Berm		Backshore
		Heavy	Light	Heavy	Light	Heavy	Light
	2011-01-01	2.24	97.76	72.56	27.44	62.59	37.41
	2011-02-01	2.77	97.23	75.13	24.87	67.77	32.23
	2011-03-01	2.77	97.23	75.13	24.87	67.77	32.23
	2011-04-01	1.12	98.88	77	23	57.58	42.42
	2011-05-01	0.77	98.23	81.13	18.87	64.12	35.88
	2011-06-01	1.29	98.71	42.3	57.7	36.49	63.51
	2011-07-01	0.98	99.02	79.97	20.03	67.85	32.15
	2011-08-01	1.62	98.38	82.53	17.47	68.74	31.26
	2011-09-01	0.24	99.76	76.09	23.91	66.09	33.91
	2011-10-01	0.13	99.87	71.53	28.47	64.23	35.77
	2011-11-01	1.915	98.085	69.54	30.46	67.56	32.44
	2011-12-01	1.86	98.14	66.54	33.46	65.43	34.57
