# Supplementary material for: Data on nearshore wave process and surficial beach deposits, central Tamil Nadu coast, India
Source: Data Brief. 2017 Jun 3;13:306–11. doi: 10.1016/j.dib.2017.05.052 (PMC5472141; doi:10.1016/j.dib.2017.05.052)
Supplement: Supplementary file 6 — Supplementary material [file mmc6.xlsx]

## Sheet: Sheet1
Month	Wave period (T) in sec	Breaker wave height (Hb) in m	Longshore current velocity (Vc) in m/s	Surf zone width (W) in m	Particle settling velocity (Vs) in m/s
2011-01-01	7	0.88	0.18	39	0.025
2011-02-01	8	0.94	0.14	39	0.026
2011-03-01	9	0.79	0.17	31	0.022
2011-04-01	9	0.78	0.18	35	0.029
2011-05-01	10	0.72	0.14	40	0.03
2011-06-01	11	0.52	0.18	40	0.012
2011-07-01	11	0.53	0.12	28	0.045
2011-08-01	12	0.46	0.12	26	0.055
2011-09-01	10	0.42	0.13	21	0.093
2011-10-01	9	0.66	0.21	41	0.055
2011-11-01	8	0.87	0.14	54	0.023
2011-12-01	7	1.13	0.15	46	0.035
		Breaker wave type		Beach morphodynamic state
	Month	Value	Class	Value	Class
	2011-01-01	0.07	Spilling breakers	7.071	Dissipative state
	2011-02-01	0.388	Spilling breakers	6	Dissipative state
	2011-03-01	0.694	Plunging breakers	4	Intermediate state
	2011-04-01	0.685	Plunging breakers	3	Intermediate state
	2011-05-01	1.072	Plunging breakers	2	Intermediate state
	2011-06-01	1.301	Plunging breakers	3.714	Intermediate state
	2011-07-01	2.147	Surging breakers	0.98	Reflective state
	2011-08-01	2.785	Surging breakers	0.7	Reflective state
	2011-09-01	3.161	Surging breakers	0.45	Reflective state
	2011-10-01	1.49	Plunging breakers	2	Intermediate state
	2011-11-01	0.167	Spilling breakers	6.214	Dissipative state
	2011-12-01	0.041	Spilling breakers	8	Dissipative state
												Spatial relationship of beach and nearshore variables
												Morphodynamic state	Breaker wave type	Beach slope	Grain size distribution	Breaker wave height	Nearshore bar
												Reflective beach	Surging breakers	Beach slope greater than 1/50	Medium sand	Low wave height (H < 0.5 m)	Probably one bar or no bar present in the surf zone
												Intermediate beach	Plunging breakers	Beach slope between 1/75 and 1/50	Fine - medium sand	Moderate wave height (0.5 < H < 1.5)	Atleast one bar present in the surf zone
												Dissipative beach	Spilling breakers	Beach slope less than 1/75	Fine sand	High wave height (H > 1.5)	Three or more bars present in the surf zone
				Tide
	Study period			Graphical method (Folk & Ward (1957))				Method of moments			Class (Method of moments)
		Mean	Sorting	Skewness	Kurtosis	Median	Mean	Sorting	Skewness	Kurtosis	Sorting	Skewness	Kurtosis
	2011-01-01	2.08624	0.684726	0.403668	0.781806	1.76813	2.0341	0.664191	1.19862	3.10752	MWS	FS	MK
	2011-02-01	2.01874	0.649686	0.42987	1.28874	1.69316	1.91796	0.598994	1.68635	4.6557	MWS	VFS	LK
	2011-03-01	2.01574	0.643306	0.418226	1.22999	1.70432	1.9191	0.595117	1.67031	4.63863	MWS	VFS	LK
	2011-04-01	1.85373	0.507178	0.35951	0.843401	1.70167	1.88943	0.562009	1.78906	5.16353	MWS	VFS	LK
	2011-05-01	1.75221	0.413421	0.315413	0.662645	1.68686	1.8321	0.497833	2.0809	6.61239	MWS	VFS	LK
	2011-06-01	1.72819	0.389084	0.301677	0.66135	1.67712	1.79581	0.454941	2.32034	8.04321	WS	VFS	VLK
	2011-07-01	1.70272	0.368889	0.297305	0.667115	1.66446	1.75817	0.410718	2.71976	10.6173	WS	VFS	VLK
	2011-08-01	1.70084	0.366282	0.295048	0.66704	1.66202	1.75116	0.388217	2.59348	10.0382	WS	VFS	VLK
	2011-09-01	1.70496	0.367372	0.291483	0.66494	1.66615	1.752	0.385352	2.54965	9.8708	WS	VFS	VLK
	2011-10-01	2.04466	0.635077	0.388322	1.16045	1.74564	1.94205	0.585455	1.50062	4.13428	MWS	VFS	LK
	2011-11-01	2.12554	0.679821	0.358862	0.475236	1.83864	2.0948	0.670562	0.947624	2.57276	MWS	FS	MK
	2011-12-01	2.33279	0.738432	0.229318	0.524078	2.11515	2.35181	0.742112	0.342702	1.74769	MS	S	PK
				Berm
	Study period			Graphical method (Folk & Ward (1957))				Method of moments			Class (Method of moments)
		Mean	Sorting	Skewness	Kurtosis	Median	Mean	Sorting	Skewness	Kurtosis	Sorting	Skewness	Kurtosis
	2011-01-01	2.19652	0.685107	0.381573	0.482531	1.87834	2.16084	0.701177	0.876916	2.31218	MS	S	PK
	2011-02-01	2.10886	0.663031	0.426876	0.784649	1.7746	2.04113	0.659618	1.25825	3.14823	MWS	FS	MK
	2011-03-01	2.11008	0.663092	0.417144	0.832136	1.78395	2.03986	0.655112	1.25261	3.16452	MWS	FS	MK
	2011-04-01	2.10274	0.652566	0.412783	0.999914	1.7792	2.0152	0.634064	1.32344	3.38254	MWS	VFS	MK
	2011-05-01	2.084	0.63291	0.408204	1.21358	1.76345	1.96995	0.599078	1.48338	3.91018	MWS	VFS	LK
	2011-06-01	1.93474	0.517366	0.366358	0.935175	1.74548	1.91881	0.55956	1.71507	4.77669	MWS	VFS	LK
	2011-07-01	1.84019	0.451286	0.342277	0.761283	1.73066	1.88584	0.538092	1.9176	5.58388	MWS	VFS	LK
	2011-08-01	1.81507	0.424242	0.326746	0.723822	1.72334	1.86549	0.510519	1.97821	5.95616	MWS	VFS	LK
	2011-09-01	1.83742	0.438142	0.330433	0.748597	1.73167	1.87665	0.517232	1.90701	5.64715	MWS	VFS	LK
	2011-10-01	2.13813	0.647699	0.385916	0.705354	1.83449	2.07092	0.646216	1.11467	2.86798	MWS	FS	MK
	2011-11-01	2.2479	0.675131	0.321004	0.492205	1.98028	2.21769	0.694754	0.687561	2.0528	MWS	FS	MK
	2011-12-01	2.49196	0.700529	0.118606	0.543705	2.37473	2.47039	0.722281	0.160622	1.67163	MS	S	VPK
				Backshore
	Study period			Graphical method (Folk & Ward (1957))				Method of moments			Class (Method of moments)
		Mean	Sorting	Skewness	Kurtosis	Median	Mean	Sorting	Skewness	Kurtosis	Sorting	Skewness	Kurtosis
	2011-01-01	2.73916	0.710771	-0.233904	0.615659	2.95625	2.6584	0.717672	-0.273249	1.7417	MS	S	PK
	2011-02-01	2.66887	0.724797	-0.236834	0.599707	2.91199	2.53872	0.759947	-0.0385517	1.4973	MS	S	VPK
	2011-03-01	2.66669	0.72515	-0.237362	0.598393	2.90822	2.54058	0.756675	-0.0461854	1.51771	MS	S	VPK
	2011-04-01	2.63165	0.714589	-0.221071	0.581684	2.86584	2.50719	0.756059	0.0154411	1.49845	MS	S	VPK
	2011-05-01	2.57377	0.708721	-0.165107	0.559565	2.76228	2.46015	0.75705	0.10747	1.48858	MS	S	VPK
	2011-06-01	2.38099	0.710008	0.180586	0.495905	2.2305	2.4147	0.759769	0.205154	1.49714	MS	S	VPK
	2011-07-01	2.34198	0.714721	0.243615	0.485882	2.12948	2.39138	0.766125	0.262074	1.49689	MS	S	VPK
	2011-08-01	2.33183	0.713433	0.242032	0.485065	2.12383	2.38152	0.760718	0.26961	1.51732	MS	S	VPK
	2011-09-01	2.32658	0.710059	0.249707	0.483082	2.11254	2.3752	0.757114	0.284003	1.53057	MS	S	VPK
	2011-10-01	2.40582	0.694158	0.152797	0.499948	2.28599	2.42391	0.74548	0.190535	1.5238	MS	S	VPK
	2011-11-01	2.67769	0.684619	-0.241233	0.590448	2.92622	2.58149	0.7167	-0.138126	1.65628	MS	S	VPK
	2011-12-01	2.86811	0.621209	-0.178082	0.633329	2.99286	2.82781	0.611305	-0.516068	2.4228	MWS	CS	PK
	Study period	Tide		Berm		Backshore
		Heavy	Light	Heavy	Light	Heavy	Light
	2011-01-01	8.79	91.21	75.42	24.58	65.85	34.15
	2011-02-01	5.25	94.75	68.56	31.44	67.03	32.97
	2011-03-01	3.33	96.67	71.21	28.79	69.92	30.08
	2011-04-01	0.77	99.23	73.08	26.92	66.77	33.23
	2011-05-01	5.25	74.75	74.43	25.57	73.31	26.69
	2011-06-01	12.65	87.35	76.61	23.39	75.18	24.82
	2011-07-01	16.32	83.68	78.46	21.54	77.04	22.96
	2011-08-01	10.96	89.04	81.02	18.98	77.93	22.07
	2011-09-01	7.89	76.28	84.58	15.42	75.28	24.72
	2011-10-01	6.63	93.37	80.02	19.98	73.42	26.58
	2011-11-01	8.415	91.585	78.42	21.58	76.75	23.25
	2011-12-01	18.58	81.42	75.19	24.81	74.62	25.38
