# Supplementary material for: Data on nearshore wave process and surficial beach deposits, central Tamil Nadu coast, India
Source: Data Brief. 2017 Jun 3;13:306–11. doi: 10.1016/j.dib.2017.05.052 (PMC5472141; doi:10.1016/j.dib.2017.05.052)
Supplement: Supplementary file 7 — Supplementary material [file mmc7.xlsx]

## Sheet: Sheet1
Month	Wave period (T) in sec	Breaker wave height (Hb) in m	Longshore current velocity (Vc) in m/s	Surf zone width (W) in m	Particle settling velocity (Vs) in m/s
2011-01-01	8	0.83	0.1	60	0.031
2011-02-01	8	0.78	0.07	63	0.022
2011-03-01	9	0.72	0.21	31	0.019
2011-04-01	10	0.68	0.14	33	0.036
2011-05-01	11	0.66	0.19	47	0.02
2011-06-01	9	0.65	0.17	42	0.032
2011-07-01	10	0.66	0.15	31	0.1
2011-08-01	12	0.64	0.17	25	0.14
2011-09-01	13	0.68	0.21	20	0.577
2011-10-01	11	0.65	0.26	32	0.063
2011-11-01	9	0.73	0.15	48	0.018
2011-12-01	8	1.06	0.26	65	0.05
		Breaker wave type		Beach morphodynamic state
	Month	Value	Class	Value	Class
	2011-01-01	0.084	Spilling breakers	6.43	Dissipative state
	2011-02-01	0.308	Spilling breakers	6	Dissipative state
	2011-03-01	0.664	Plunging breakers	4.138	Intermediate state
	2011-04-01	0.772	Plunging breakers	2.125	Intermediate state
	2011-05-01	1.077	Plunging breakers	2.694	Intermediate state
	2011-06-01	1.121	Plunging breakers	1.688	Intermediate state
	2011-07-01	1.872	Surging breakers	0.66	Reflective state
	2011-08-01	2.528	Surging breakers	0.416	Reflective state
	2011-09-01	2.811	Surging breakers	0.118	Reflective state
	2011-10-01	1.179	Plunging breakers	2.053	Intermediate state
	2011-11-01	0.188	Spilling breakers	6.704	Dissipative state
	2011-12-01	0.038	Spilling breakers	7	Dissipative state
												Spatial relationship of beach and nearshore variables
												Morphodynamic state	Breaker wave type	Beach slope	Grain size distribution	Breaker wave height	Nearshore bar
												Reflective beach	Surging breakers	Beach slope greater than 1/50	Medium sand	Low wave height (H < 0.5 m)	Probably one bar or no bar present in the surf zone
												Intermediate beach	Plunging breakers	Beach slope between 1/75 and 1/50	Fine - medium sand	Moderate wave height (0.5 < H < 1.5)	Atleast one bar present in the surf zone
												Dissipative beach	Spilling breakers	Beach slope less than 1/75	Fine sand	High wave height (H > 1.5)	Three or more bars present in the surf zone
				Tide
	Study period			Graphical method (Folk & Ward (1957))				Method of moments			Class (Method of moments)
		Mean	Sorting	Skewness	Kurtosis	Median	Mean	Sorting	Skewness	Kurtosis	Sorting	Skewness	Kurtosis
	2011-01-01	2.1209	0.677356	0.381608	0.490137	1.81948	2.0788	0.668744	1.05622	2.78801	MWS	FS	MK
	2011-02-01	2.06242	0.653758	0.415478	1.18964	1.73463	1.96321	0.612942	1.48174	3.97052	MWS	VFS	LK
	2011-03-01	2.06315	0.650582	0.404831	1.17287	1.74464	1.96238	0.607675	1.47418	3.98933	MWS	VFS	LK
	2011-04-01	2.04368	0.622567	0.390525	1.18717	1.74127	1.93635	0.580282	1.55313	4.29947	MWS	VFS	LK
	2011-05-01	1.83727	0.456965	0.323243	0.748048	1.72185	1.8767	0.52174	1.79044	5.32043	MWS	VFS	LK
	2011-06-01	1.77886	0.409164	0.300614	0.65842	1.71135	1.83975	0.482495	1.98374	6.29039	WS	VFS	LK
	2011-07-01	1.74952	0.389635	0.296585	0.649008	1.69896	1.81004	0.456396	2.23031	7.55311	WS	VFS	VLK
	2011-08-01	1.77402	0.408596	0.300989	0.659447	1.70643	1.83657	0.480412	1.9757	6.24418	WS	VFS	LK
	2011-09-01	1.75982	0.390505	0.289394	0.643819	1.70477	1.81662	0.450859	2.05595	6.75804	WS	VFS	LK
	2011-10-01	2.0809	0.631385	0.372233	1.08794	1.78265	1.97694	0.590416	1.35151	3.68546	MWS	VFS	MK
	2011-11-01	2.16605	0.671581	0.329249	0.470169	1.90203	2.13921	0.670834	0.823629	2.36209	MWS	FS	PK
	2011-12-01	2.36308	0.71918	0.205943	0.524373	2.17098	2.38391	0.7268	0.283663	1.75977	MS	S	PK
				Berm
	Study period			Graphical method (Folk & Ward (1957))				Method of moments			Class (Method of moments)
		Mean	Sorting	Skewness	Kurtosis	Median	Mean	Sorting	Skewness	Kurtosis	Sorting	Skewness	Kurtosis
	2011-01-01	2.1994	0.679647	0.373503	0.480122	1.89129	2.16559	0.69681	0.859837	2.30274	MS	FS	PK
	2011-02-01	2.11595	0.661193	0.419236	0.688314	1.7877	2.05354	0.660431	1.2068	3.0379	MWS	FS	MK
	2011-03-01	2.12235	0.662591	0.408972	0.692174	1.80205	2.06101	0.660566	1.17523	2.98039	MWS	FS	MK
	2011-04-01	2.11088	0.650295	0.405376	0.900817	1.79347	2.02944	0.636168	1.26588	3.24428	MWS	FS	MK
	2011-05-01	2.09056	0.631158	0.401895	1.16388	1.77315	1.97939	0.599848	1.43421	3.78135	MWS	VFS	LK
	2011-06-01	2.03788	0.587819	0.388959	1.2021	1.75404	1.92732	0.559855	1.65852	4.60444	MWS	VFS	LK
	2011-07-01	1.87028	0.467651	0.345252	0.797431	1.74005	1.8976	0.54215	1.83875	5.29195	MWS	VFS	LK
	2011-08-01	1.83808	0.434202	0.326799	0.74934	1.73179	1.87448	0.511447	1.89758	5.63672	MWS	VFS	LK
	2011-09-01	1.88893	0.472127	0.340306	0.820222	1.74471	1.89842	0.530853	1.77122	5.10436	MWS	VFS	LK
	2011-10-01	2.14428	0.644408	0.378255	0.509923	1.84751	2.08045	0.645094	1.07925	2.80902	MWS	FS	MK
	2011-11-01	2.26244	0.672305	0.300852	0.495374	2.0135	2.23245	0.692765	0.645659	2.01667	MWS	FS	PK
	2011-12-01	2.50473	0.694799	0.0979597	0.547642	2.4092	2.47828	0.715847	0.144323	1.69282	MS	S	VPK
				Backshore
	Study period			Graphical method (Folk & Ward (1957))				Method of moments			Class (Method of moments)
		Mean	Sorting	Skewness	Kurtosis	Median	Mean	Sorting	Skewness	Kurtosis	Sorting	Skewness	Kurtosis
	2011-01-01	2.74592	0.701934	-0.229227	0.616301	2.9573	2.67249	0.706461	-0.29696	1.79796	MS	S	PK
	2011-02-01	2.67411	0.719372	-0.238753	0.600219	2.91862	2.55107	0.752446	-0.0646962	1.52853	MS	S	VPK
	2011-03-01	2.67198	0.718205	-0.238076	0.598833	2.91405	2.55126	0.74899	-0.0664843	1.54615	MS	S	VPK
	2011-04-01	2.64905	0.709277	-0.23163	0.586797	2.89018	2.52867	0.747255	-0.02781	1.53149	MS	S	VPK
	2011-05-01	2.58413	0.704288	-0.178309	0.562479	2.78539	2.4697	0.751293	0.0869614	1.5066	MS	S	VPK
	2011-06-01	2.42949	0.705929	0.103788	0.509129	2.35343	2.43805	0.754068	0.154667	1.50588	MS	S	VPK
	2011-07-01	2.34925	0.710396	0.231275	0.487073	2.15033	2.39553	0.761028	0.251814	1.50871	MS	S	VPK
	2011-08-01	2.37395	0.709261	0.181065	0.495154	2.22426	2.40885	0.755727	0.209332	1.51438	MS	S	VPK
	2011-09-01	2.35228	0.706296	0.214483	0.488848	2.17197	2.39424	0.752712	0.241981	1.53063	MS	S	VPK
	2011-10-01	2.41954	0.689747	0.131221	0.503531	2.32148	2.4304	0.739791	0.176348	1.54025	MS	S	VPK
	2011-11-01	2.68339	0.678572	-0.240514	0.59098	2.93031	2.59515	0.707568	-0.16525	1.70416	MS	S	PK
	2011-12-01	2.87759	0.607716	-0.167348	0.634864	2.99599	2.84561	0.592255	-0.510336	2.50334	MWS	CS	PK
	Study period	Tide		Berm		Backshore
		Heavy	Light	Heavy	Light	Heavy	Light
	2011-01-01	12.7	87.3	78.63	21.37	68.43	31.57
	2011-02-01	4.23	95.77	55.36	44.64	69.61	30.39
	2011-03-01	2.31	97.69	58.01	41.99	72.5	27.5
	2011-04-01	4.25	95.75	59.88	40.12	69.35	30.65
	2011-05-01	4.23	85.77	61.23	38.77	75.89	24.11
	2011-06-01	3.28	96.72	73.12	26.88	77.76	22.24
	2011-07-01	13.7	86.3	74.97	25.03	69.62	30.38
	2011-08-01	6.34	93.66	77.53	22.47	76.13	23.87
	2011-09-01	5.7	94.3	81.09	18.91	73.48	26.52
	2011-10-01	4.44	95.56	76.53	23.47	75.62	24.38
	2011-11-01	6.225	93.775	81.63	18.37	78.95	21.05
	2011-12-01	6.23	93.77	84.65	15.35	76.82	23.18
