# Supplementary material for: Data on nearshore wave process and surficial beach deposits, central Tamil Nadu coast, India
Source: Data Brief. 2017 Jun 3;13:306–11. doi: 10.1016/j.dib.2017.05.052 (PMC5472141; doi:10.1016/j.dib.2017.05.052)
Supplement: Supplementary file 8 — Supplementary material [file mmc8.xlsx]

## Sheet: Sheet1
Month	Wave period (T) in sec	Breaker wave height (Hb) in m	Longshore current velocity (Vc) in m/s	Surf zone width (W) in m	Particle settling velocity (Vs) in m/s
2011-01-01	7	0.92	0.17	50	0.026
2011-02-01	8	0.83	0.17	48	0.025
2011-03-01	8	0.78	0.17	43	0.024
2011-04-01	9	0.75	0.16	40	0.047
2011-05-01	11	0.71	0.2	44	0.02
2011-06-01	10	0.48	0.15	41	0.01
2011-07-01	11	0.46	0.14	32	0.081
2011-08-01	12	0.43	0.11	34	0.299
2011-09-01	11	0.38	0.16	26	0.216
2011-10-01	10	0.61	0.16	39	0.041
2011-11-01	9	0.77	0.15	46	0.021
2011-12-01	8	1.06	0.17	51	0.035
		Breaker wave type		Beach morphodynamic state
	Month	Value	Class	Value	Class
	2011-01-01	0.055	Spilling breakers	9.02	Dissipative state
	2011-02-01	0.345	Spilling breakers	5.587	Intermediate state
	2011-03-01	0.51	Plunging breakers	4	Intermediate state
	2011-04-01	0.629	Plunging breakers	2	Intermediate state
	2011-05-01	0.901	Plunging breakers	3	Intermediate state
	2011-06-01	1.294	Plunging breakers	3.789	Intermediate state
	2011-07-01	3.091	Surging breakers	0.473	Reflective state
	2011-08-01	3.47	Surging breakers	0.12	Reflective state
	2011-09-01	4.54	Surging breakers	0.16	Reflective state
	2011-10-01	1.372	Plunging breakers	3	Intermediate state
	2011-11-01	0.174	Spilling breakers	6.039	Dissipative state
	2011-12-01	0.053	Spilling breakers	6	Dissipative state
												Spatial relationship of beach and nearshore variables
												Morphodynamic state	Breaker wave type	Beach slope	Grain size distribution	Breaker wave height	Nearshore bar
												Reflective beach	Surging breakers	Beach slope greater than 1/50	Medium sand	Low wave height (H < 0.5 m)	Probably one bar or no bar present in the surf zone
												Intermediate beach	Plunging breakers	Beach slope between 1/75 and 1/50	Fine - medium sand	Moderate wave height (0.5 < H < 1.5)	Atleast one bar present in the surf zone
												Dissipative beach	Spilling breakers	Beach slope less than 1/75	Fine sand	High wave height (H > 1.5)	Three or more bars present in the surf zone
				Tide
	Study period			Graphical method (Folk & Ward (1957))				Method of moments			Class (Method of moments)
		Mean	Sorting	Skewness	Kurtosis	Median	Mean	Sorting	Skewness	Kurtosis	Sorting	Skewness	Kurtosis
	2011-01-01	2.08869	0.676064	0.393103	0.735572	1.78021	2.0363	0.654313	1.17378	3.10054	MWS	FS	MK
	2011-02-01	2.02711	0.639565	0.417437	1.24022	1.70417	1.92216	0.589742	1.63801	4.56476	MWS	VFS	LK
	2011-03-01	2.03787	0.646512	0.40853	1.20054	1.72031	1.93594	0.596087	1.56229	4.32041	MWS	VFS	LK
	2011-04-01	1.89227	0.521181	0.35655	0.891508	1.71228	1.89576	0.553956	1.70872	4.94371	MWS	VFS	LK
	2011-05-01	1.78687	0.429995	0.313734	0.696456	1.69971	1.84975	0.503379	1.90314	5.88198	MWS	VFS	LK
	2011-06-01	1.74306	0.390691	0.294215	0.648687	1.68853	1.80806	0.454236	2.13137	7.16291	WS	VFS	LK
	2011-07-01	1.72289	0.378172	0.29418	0.666586	1.67644	1.77681	0.421142	2.41223	8.81303	WS	VFS	VLK
	2011-08-01	1.75252	0.403956	0.300408	0.654288	1.68928	1.82364	0.476059	2.02461	6.53369	WS	VFS	VLK
	2011-09-01	1.73345	0.382457	0.289273	0.65306	1.68352	1.78843	0.423348	2.1653	7.48032	WS	VFS	VLK
	2011-10-01	2.04886	0.623465	0.375185	1.13905	1.75467	1.94266	0.573336	1.4589	4.07165	MWS	VFS	LK
	2011-11-01	2.13634	0.672969	0.339751	0.467819	1.86607	2.11098	0.666296	0.87987	2.47821	MWS	FS	PK
	2011-12-01	2.33342	0.730162	0.217566	0.52548	2.13181	2.3557	0.732391	0.324834	1.77943	MS	S	PK
				Berm
	Study period			Graphical method (Folk & Ward (1957))				Method of moments			Class (Method of moments)
		Mean	Sorting	Skewness	Kurtosis	Median	Mean	Sorting	Skewness	Kurtosis	Sorting	Skewness	Kurtosis
	2011-01-01	2.19551	0.672909	0.368001	0.474927	1.89694	2.16478	0.690592	0.852986	2.31504	MWS	FS	PK
	2011-02-01	2.11059	0.652956	0.415872	0.734329	1.7865	2.04199	0.647412	1.23582	3.15371	MWS	FS	MK
	2011-03-01	2.12341	0.656995	0.402709	0.505108	1.80927	2.06379	0.654746	1.15262	2.95732	MWS	FS	MK
	2011-04-01	2.10815	0.640572	0.399777	0.915087	1.79355	2.02086	0.623298	1.27685	3.31466	MWS	FS	MK
	2011-05-01	2.09258	0.623159	0.394186	1.12697	1.77805	1.98135	0.593693	1.40376	3.72342	MWS	VFS	LK
	2011-06-01	2.056	0.593861	0.386144	1.2139	1.76098	1.93615	0.559624	1.59195	4.40111	MWS	VFS	LK
	2011-07-01	1.89944	0.480588	0.346309	0.843817	1.74623	1.90475	0.539988	1.76811	5.06056	MWS	VFS	LK
	2011-08-01	2.04321	0.588532	0.385029	1.20575	1.75307	1.92581	0.552348	1.61859	4.50439	MWS	VFS	LK
	2011-09-01	1.88575	0.459064	0.330033	0.809046	1.74584	1.89166	0.515427	1.75963	5.12261	MWS	VFS	LK
	2011-10-01	2.14004	0.635694	0.373709	0.678469	1.84673	2.07136	0.633448	1.0912	2.87037	MWS	FS	MK
	2011-11-01	2.26158	0.665127	0.291873	0.491139	2.0245	2.2343	0.686395	0.629715	2.01962	MWS	FS	PK
	2011-12-01	2.51894	0.688558	0.0699822	0.553292	2.45343	2.4854	0.708722	0.127443	1.72014	MS	S	PK
				Backshore
	Study period			Graphical method (Folk & Ward (1957))				Method of moments			Class (Method of moments)
		Mean	Sorting	Skewness	Kurtosis	Median	Mean	Sorting	Skewness	Kurtosis	Sorting	Skewness	Kurtosis
	2011-01-01	2.73802	0.696863	-0.228773	0.615058	2.95355	2.66443	0.703415	-0.281945	1.80433	MS	S	PK
	2011-02-01	2.66239	0.71187	-0.237493	0.594697	2.91181	2.54362	0.748008	-0.0525899	1.54318	MS	S	VPK
	2011-03-01	2.67526	0.711968	-0.240547	0.598912	2.92081	2.56305	0.740747	-0.0934979	1.58359	MS	S	VPK
	2011-04-01	2.63796	0.701526	-0.229818	0.5813	2.88303	2.52226	0.741864	-0.0188049	1.54919	MS	S	VPK
	2011-05-01	2.58556	0.699801	-0.186618	0.56363	2.79716	2.47075	0.745223	0.0793355	1.52716	MS	S	VPK
	2011-06-01	2.44845	0.701315	0.0648702	0.515081	2.41304	2.44321	0.747794	0.138793	1.52477	MS	S	VPK
	2011-07-01	2.3975	0.706147	0.152887	0.49985	2.27517	2.42322	0.754842	0.186042	1.5103	MS	S	VPK
	2011-08-01	2.59184	0.705371	-0.198645	0.566485	2.81188	2.47865	0.746471	0.0561021	1.53117	MS	S	VPK
	2011-09-01	2.4144	0.702321	0.113451	0.506024	2.33203	2.42709	0.746538	0.165764	1.53368	MS	S	VPK
	2011-10-01	2.58121	0.684253	-0.165968	0.559771	2.77351	2.46749	0.731835	0.0950529	1.55877	MS	S	VPK
	2011-11-01	2.67722	0.671147	-0.24049	0.587281	2.9284	2.59419	0.701255	-0.167767	1.73066	MS	S	PK
	2011-12-01	2.87315	0.603705	-0.161401	0.637643	2.98893	2.84192	0.587247	-0.495271	2.5249	MWS	CS	PK
	Study period	Tide		Berm		Backshore
		Heavy	Light	Heavy	Light	Heavy	Light
	2011-01-01	4.12	95.88	56.28	43.72	64.13	35.87
	2011-02-01	5.65	94.35	61.18	38.82	65.31	34.69
	2011-03-01	3.73	96.27	63.83	36.17	68.2	31.8
	2011-04-01	1.17	98.83	65.7	34.3	65.05	34.95
	2011-05-01	3.65	94.35	67.05	32.95	71.59	28.41
	2011-06-01	2.7	97.3	69.23	30.77	73.46	26.54
	2011-07-01	6.54	93.46	71.08	28.92	75.32	24.68
	2011-08-01	7.18	92.82	73.64	26.36	76.21	23.79
	2011-09-01	4.12	93.88	77.2	22.8	59.54	40.46
	2011-10-01	1.86	98.14	72.64	27.36	57.68	42.32
	2011-11-01	3.645	96.355	61.28	38.72	61.01	38.99
	2011-12-01	8.98	91.02	56.32	43.68	58.88	41.12
