# Supplementary material for: Data on nearshore wave process and surficial beach deposits, central Tamil Nadu coast, India
Source: Data Brief. 2017 Jun 3;13:306–11. doi: 10.1016/j.dib.2017.05.052 (PMC5472141; doi:10.1016/j.dib.2017.05.052)
Supplement: Supplementary file 9 — Supplementary material [file mmc9.xlsx]

## Sheet: Sheet1
Month	Wave period (T) in sec	Breaker wave height (Hb) in m	Longshore current velocity (Vc) in m/s	Surf zone width (W) in m	Particle settling velocity (Vs) in m/s
2011-01-01	8	0.92	0.21	49	0.034
2011-02-01	8	0.84	0.12	43	0.02
2011-03-01	9	0.66	0.13	31	0.018
2011-04-01	9	0.74	0.18	31	0.019
2011-05-01	9	0.78	0.22	40	0.035
2011-06-01	9	0.58	0.16	36	0.02
2011-07-01	10	0.68	0.13	27	0.081
2011-08-01	11	0.47	0.12	34	0.112
2011-09-01	11	0.41	0.13	34	0.38
2011-10-01	10	0.74	0.18	55	0.074
2011-11-01	8	0.73	0.18	58	0.025
2011-12-01	9	1.02	0.19	57	0.032
		Breaker wave type		Beach morphodynamic state
	Month	Value	Class	Value	Class
	2011-01-01	0.082	Spilling breakers	6.779	Dissipative state
	2011-02-01	0.269	Spilling breakers	8.282	Intermediate state
	2011-03-01	0.616	Plunging breakers	4	Intermediate state
	2011-04-01	0.646	Plunging breakers	5	Intermediate state
	2011-05-01	0.916	Plunging breakers	2	Intermediate state
	2011-06-01	1.232	Plunging breakers	2.417	Intermediate state
	2011-07-01	2.42	Surging breakers	0.703	Reflective state
	2011-08-01	3.378	Surging breakers	0.35	Reflective state
	2011-09-01	4.476	Surging breakers	0.09	Reflective state
	2011-10-01	0.976	Plunging breakers	2	Intermediate state
	2011-11-01	0.157	Spilling breakers	5.959	Intermediate state
	2011-12-01	0.035	Spilling breakers	8	Dissipative state
												Spatial relationship of beach and nearshore variables
												Morphodynamic state	Breaker wave type	Beach slope	Grain size distribution	Breaker wave height	Nearshore bar
												Reflective beach	Surging breakers	Beach slope greater than 1/50	Medium sand	Low wave height (H < 0.5 m)	Probably one bar or no bar present in the surf zone
												Intermediate beach	Plunging breakers	Beach slope between 1/75 and 1/50	Fine - medium sand	Moderate wave height (0.5 < H < 1.5)	Atleast one bar present in the surf zone
												Dissipative beach	Spilling breakers	Beach slope less than 1/75	Fine sand	High wave height (H > 1.5)	Three or more bars present in the surf zone
				Tide
	Study period			Graphical method (Folk & Ward (1957))				Method of moments			Class (Method of moments)
		Mean	Sorting	Skewness	Kurtosis	Median	Mean	Sorting	Skewness	Kurtosis	Sorting	Skewness	Kurtosis
	2011-01-01	2.10028	0.67955	0.385519	0.494945	1.7972	2.05952	0.664316	1.09173	2.89298	MWS	F	MK
	2011-02-01	2.03725	0.645221	0.416683	1.22638	1.70991	1.93334	0.59593	1.57795	4.34939	MWS	VFS	LK
	2011-03-01	2.04639	0.651114	0.407241	1.1848	1.72603	1.94659	0.601744	1.50742	4.13275	MWS	VFS	LK
	2011-04-01	2.02105	0.618661	0.391461	1.17625	1.72213	1.918	0.571326	1.59722	4.49907	MWS	VFS	LK
	2011-05-01	1.8043	0.442087	0.317626	0.722911	1.70343	1.85799	0.509313	1.84225	5.61308	MWS	VFS	LK
	2011-06-01	1.74838	0.393964	0.29483	0.648656	1.69122	1.81377	0.458716	2.07734	6.87456	WS	VFS	LK
	2011-07-01	1.72887	0.382302	0.294627	0.661319	1.67987	1.78691	0.433076	2.31962	8.23005	WS	VFS	VLK
	2011-08-01	1.75196	0.400995	0.298041	0.653402	1.68941	1.82088	0.469553	2.01579	6.52681	WS	VFS	LK
	2011-09-01	1.73886	0.385789	0.289446	0.648231	1.68675	1.79694	0.432531	2.09599	7.07593	WS	VFS	LK
	2011-10-01	2.06475	0.634176	0.374373	1.10159	1.76526	1.9621	0.585791	1.37528	3.79017	MWS	VFS	LK
	2011-11-01	2.13808	0.671453	0.336679	0.466895	1.87048	2.11335	0.665279	0.869725	2.46529	MWS	FS	PK
	2011-12-01	2.35137	0.730132	0.199438	0.527148	2.16452	2.37568	0.731669	0.279448	1.76442	MS	S	PK
				Berm
	Study period			Graphical method (Folk & Ward (1957))				Method of moments			Class (Method of moments)
		Mean	Sorting	Skewness	Kurtosis	Median	Mean	Sorting	Skewness	Kurtosis	Sorting	Skewness	Kurtosis
	2011-01-01	2.21344	0.675014	0.354187	0.480111	1.92397	2.18655	0.694873	0.789565	2.21051	MWS	FS	PK
	2011-02-01	2.11928	0.65511	0.411433	0.493431	1.79811	2.06067	0.65531	1.16645	2.97465	MWS	FS	MK
	2011-03-01	2.12957	0.657498	0.398625	0.489159	1.8181	2.07515	0.658219	1.11097	2.86047	MWS	FS	MK
	2011-04-01	2.11804	0.644481	0.395418	0.767548	1.80727	2.04389	0.634904	1.19216	3.08269	MWS	FS	MK
	2011-05-01	2.09303	0.619758	0.39143	1.11722	1.77925	1.98131	0.591076	1.39584	3.71146	MWS	VFS	LK
	2011-06-01	2.06325	0.596082	0.384662	1.2124	1.76465	1.94131	0.560918	1.55861	4.29089	MWS	VFS	LK
	2011-07-01	1.92069	0.494833	0.351226	0.887467	1.74939	1.9117	0.544289	1.72507	4.89087	MWS	VFS	LK
	2011-08-01	2.03018	0.573486	0.378222	1.18841	1.75048	1.91554	0.540277	1.6508	4.6516	MWS	VFS	LK
	2011-09-01	2.03136	0.5704	0.374224	1.17821	1.75556	1.91699	0.537675	1.63827	4.62197	MWS	VFS	LK
	2011-10-01	2.15072	0.637966	0.367177	0.487347	1.86246	2.09125	0.641011	1.02473	2.71809	MWS	VFS	MK
	2011-11-01	2.26833	0.664948	0.286465	0.493173	2.03532	2.24288	0.686826	0.607072	1.99523	MWS	FS	PK
	2011-12-01	2.62689	0.686274	-0.134669	0.595767	2.76092	2.50011	0.705094	0.0979952	1.73122	MS	S	PK
				Backshore
	Study period			Graphical method (Folk & Ward (1957))				Method of moments			Class (Method of moments)
		Mean	Sorting	Skewness	Kurtosis	Median	Mean	Sorting	Skewness	Kurtosis	Sorting	Skewness	Kurtosis
	2011-01-01	2.74501	0.692235	-0.225987	0.616101	2.95575	2.67887	0.695344	-0.310643	1.85592	MS	S	PK
	2011-02-01	2.6754	0.710205	-0.240935	0.598879	2.92451	2.56369	0.741952	-0.0948961	1.57283	MS	S	VPK
	2011-03-01	2.67768	0.708837	-0.242132	0.598952	2.92476	2.57008	0.736668	-0.110247	1.60145	MS	S	VPK
	2011-04-01	2.65338	0.700494	-0.239158	0.586405	2.90402	2.54286	0.736728	-0.0627608	1.5755	MS	S	VPK
	2011-05-01	2.59695	0.697794	-0.201334	0.567066	2.82237	2.48183	0.742172	0.0546125	1.53748	MS	S	VPK
	2011-06-01	2.56613	0.699742	-0.161116	0.557098	2.75434	2.4567	0.745396	0.109025	1.52986	MS	S	VPK
	2011-07-01	2.42348	0.704765	0.110321	0.50736	2.34276	2.43473	0.752891	0.160957	1.5125	MS	S	VPK
	2011-08-01	2.58544	0.703778	-0.193785	0.564669	2.80262	2.47262	0.745206	0.0665915	1.53425	MS	S	VPK
	2011-09-01	2.43595	0.700676	0.0754069	0.512332	2.39109	2.43588	0.744092	0.144525	1.53847	MS	S	VPK
	2011-10-01	2.58041	0.68278	-0.167605	0.559725	2.77516	2.46651	0.729926	0.0945511	1.56456	MS	S	VPK
	2011-11-01	2.68314	0.668354	-0.239294	0.588723	2.93173	2.60471	0.696181	-0.187118	1.76037	MS	S	PK
	2011-12-01	2.88394	0.593076	-0.153034	0.638283	2.99537	2.86254	0.569262	-0.489028	2.59293	MWS	CS	MK
	Study period	Tide		Berm		Backshore
		Heavy	Light	Heavy	Light	Heavy	Light
	2011-01-01	2.38	97.62	42.38	57.62	53.87	46.13
	2011-02-01	1.23	98.77	52.23	47.77	59.05	40.95
	2011-03-01	0.69	99.31	54.88	45.12	61.94	38.06
	2011-04-01	1.25	98.75	56.75	43.25	58.79	41.21
	2011-05-01	0.92	92.09	58.1	41.9	65.33	34.67
	2011-06-01	0.23	99.77	60.28	39.72	67.2	32.8
	2011-07-01	0.62	99.38	62.13	37.87	65.13	34.87
	2011-08-01	1.26	98.74	64.69	35.31	66.02	33.98
	2011-09-01	0.38	93.62	68.25	31.75	63.37	36.63
	2011-10-01	0.16	99.84	63.69	36.31	61.51	38.49
	2011-11-01	1.945	98.055	59.56	40.44	64.84	35.16
	2011-12-01	1.2	98.8	52.12	47.88	62.71	37.29
