# Supplementary material for: Data on nearshore wave process and surficial beach deposits, central Tamil Nadu coast, India
Source: Data Brief. 2017 Jun 3;13:306–11. doi: 10.1016/j.dib.2017.05.052 (PMC5472141; doi:10.1016/j.dib.2017.05.052)
Supplement: Supplementary file 10 — Supplementary material [file mmc10.xlsx]

## Sheet: Sheet1
Month	Wave period (T) in sec	Breaker wave height (Hb) in m	Longshore current velocity (Vc) in m/s	Surf zone width (W) in m	Particle settling velocity (Vs) in m/s
2011-01-01	8	0.98	0.3	46	0.03
2011-02-01	9	0.81	0.08	55	0.025
2011-03-01	9	0.78	0.13	46	0.024
2011-04-01	10	0.86	0.24	44	0.019
2011-05-01	10	0.76	0.24	32	0.023
2011-06-01	9	0.54	0.17	29	0.012
2011-07-01	11	0.59	0.11	24	0.063
2011-08-01	10	0.63	0.11	27	0.114
2011-09-01	12	0.53	0.13	21	0.13
2011-10-01	11	0.61	0.19	46	0.034
2011-11-01	9	0.91	0.15	52	0.028
2011-12-01	8	1.18	0.23	47	0.049
		Breaker wave type		Beach morphodynamic state
	Month	Value	Class	Value	Class
	2011-01-01	0.079	Spilling breakers	8.167	Dissipative state
	2011-02-01	0.218	Spilling breakers	6.48	Dissipative state
	2011-03-01	0.423	Plunging breakers	4	Intermediate state
	2011-04-01	0.686	Plunging breakers	5	Intermediate state
	2011-05-01	0.857	Plunging breakers	3	Intermediate state
	2011-06-01	1.291	Plunging breakers	3.682	Intermediate state
	2011-07-01	2.216	Surging breakers	0.855	Reflective state
	2011-08-01	3.019	Surging breakers	0.46	Reflective state
	2011-09-01	3.925	Surging breakers	0.34	Reflective state
	2011-10-01	1.255	Plunging breakers	3	Intermediate state
	2011-11-01	0.198	Spilling breakers	5.491	Intermediate state
	2011-12-01	0.042	Spilling breakers	8	Dissipative state
												Spatial relationship of beach and nearshore variables
												Morphodynamic state	Breaker wave type	Beach slope	Grain size distribution	Breaker wave height	Nearshore bar
												Reflective beach	Surging breakers	Beach slope greater than 1/50	Medium sand	Low wave height (H < 0.5 m)	Probably one bar or no bar present in the surf zone
												Intermediate beach	Plunging breakers	Beach slope between 1/75 and 1/50	Fine - medium sand	Moderate wave height (0.5 < H < 1.5)	Atleast one bar present in the surf zone
												Dissipative beach	Spilling breakers	Beach slope less than 1/75	Fine sand	High wave height (H > 1.5)	Three or more bars present in the surf zone
				Tide
	Study period			Graphical method (Folk & Ward (1957))				Method of moments			Class (Method of moments)
		Mean	Sorting	Skewness	Kurtosis	Median	Mean	Sorting	Skewness	Kurtosis	Sorting	Skewness	Kurtosis
	2011-01-01	2.10397	0.679303	0.3802	0.4925	1.8059	2.06466	0.66458	1.07534	2.86874	MWS	FS	MK
	2011-02-01	2.05129	0.656357	0.414052	1.17738	1.72443	1.9555	0.610039	1.48197	4.02024	MWS	VFS	LK
	2011-03-01	2.05004	0.650528	0.403033	1.16905	1.73285	1.951	0.602053	1.48835	4.08748	MWS	VFS	LK
	2011-04-01	2.02828	0.62205	0.388376	1.16882	1.72939	1.92469	0.574093	1.56644	4.4085	MWS	VFS	LK
	2011-05-01	1.82832	0.458912	0.320937	0.748848	1.71177	1.86991	0.518568	1.77769	5.34773	MWS	VFS	LK
	2011-06-01	1.76352	0.403844	0.294985	0.65196	1.69953	1.82759	0.471567	1.98535	6.4202	WS	VFS	LK
	2011-07-01	1.73816	0.387197	0.292427	0.650021	1.68758	1.79969	0.44639	2.22295	7.68737	WS	VFS	VLK
	2011-08-01	1.75784	0.402259	0.294535	0.651806	1.69437	1.82355	0.468588	1.98301	6.41619	WS	VFS	LK
	2011-09-01	1.74353	0.386475	0.285929	0.643594	1.69166	1.79952	0.431875	2.06475	6.98031	WS	VFS	LK
	2011-10-01	2.07304	0.637455	0.37014	1.06132	1.77593	1.97441	0.591663	1.32766	3.65286	MWS	VFS	MK
	2011-11-01	2.14715	0.672629	0.32712	0.466664	1.88784	2.12535	0.667608	0.835721	2.41436	MWS	FS	PK
	2011-12-01	2.34974	0.727841	0.200251	0.527909	2.1631	2.37373	0.728821	0.284584	1.77979	MS	S	PK
				Berm
	Study period			Graphical method (Folk & Ward (1957))				Method of moments			Class (Method of moments)
		Mean	Sorting	Skewness	Kurtosis	Median	Mean	Sorting	Skewness	Kurtosis	Sorting	Skewness	Kurtosis
	2011-01-01	2.21549	0.673482	0.349921	0.480061	1.93081	2.18809	0.69346	0.787914	2.21941	MWS	FS	PK
	2011-02-01	2.12984	0.656774	0.404263	0.480127	1.81408	2.07791	0.661086	1.11017	2.84653	MWS	FS	MK
	2011-03-01	2.13009	0.655381	0.395781	0.492947	1.82196	2.07395	0.655055	1.11577	2.88717	MWS	FS	MK
	2011-04-01	2.12496	0.646	0.390005	0.710834	1.81958	2.05655	0.63933	1.1515	2.99177	MWS	FS	MK
	2011-05-01	2.10021	0.622911	0.387788	1.05531	1.78974	1.99424	0.597379	1.34737	3.57628	MWS	VFS	MK
	2011-06-01	2.07642	0.604031	0.383571	1.19226	1.77364	1.95522	0.569266	1.49721	4.0885	MWS	VFS	LK
	2011-07-01	2.04341	0.584975	0.38277	1.19488	1.76051	1.9306	0.557149	1.63355	4.55397	MWS	VFS	LK
	2011-08-01	2.03086	0.570255	0.373354	1.17667	1.75496	1.91661	0.537617	1.63856	4.63454	MWS	VFS	LK
	2011-09-01	1.93527	0.49293	0.339551	0.898925	1.75759	1.91119	0.528472	1.65614	4.73697	MWS	VFS	LK
	2011-10-01	2.16056	0.639246	0.359926	0.479186	1.87825	2.10575	0.645154	0.981999	2.63388	MWS	FS	MK
	2011-11-01	2.2788	0.664863	0.279189	0.496578	2.051	2.2565	0.68703	0.574732	1.96847	MWS	FS	PK
	2011-12-01	2.62303	0.684268	-0.128229	0.595642	2.75148	2.4981	0.70284	0.105132	1.74356	MS	S	PK
				Backshore
	Study period			Graphical method (Folk & Ward (1957))				Method of moments			Class (Method of moments)
		Mean	Sorting	Skewness	Kurtosis	Median	Mean	Sorting	Skewness	Kurtosis	Sorting	Skewness	Kurtosis
	2011-01-01	2.75665	0.6864	-0.220632	0.617984	2.95823	2.69641	0.685772	-0.338132	1.917	MWS	S	PK
	2011-02-01	2.68327	0.70815	-0.240159	0.601298	2.92906	2.57559	0.737051	-0.116584	1.59782	MS	S	VPK
	2011-03-01	2.68128	0.706753	-0.240422	0.599937	2.92547	2.57496	0.733481	-0.116449	1.61651	MS	S	VPK
	2011-04-01	2.66244	0.698984	-0.240253	0.589564	2.91148	2.55534	0.732053	-0.0852996	1.60114	MS	S	VPK
	2011-05-01	2.61102	0.69552	-0.213246	0.570792	2.8457	2.49799	0.738076	0.0229167	1.55529	MS	S	VPK
	2011-06-01	2.56772	0.697583	-0.16285	0.557398	2.75756	2.45931	0.742268	0.103055	1.54116	MS	S	VPK
	2011-07-01	2.41042	0.702481	0.131358	0.503066	2.31031	2.42937	0.750304	0.172844	1.5242	MS	S	VPK
	2011-08-01	2.57856	0.701724	-0.184458	0.562473	2.78744	2.46758	0.742899	0.0775565	1.54296	MS	S	VPK
	2011-09-01	2.45716	0.698785	0.0438173	0.518387	2.44258	2.44636	0.741367	0.12508	1.54908	MS	S	VPK
	2011-10-01	2.58422	0.68019	-0.16883	0.56047	2.77976	2.47104	0.72698	0.0878083	1.5755	MS	S	VPK
	2011-11-01	2.68461	0.665119	-0.237426	0.588715	2.93137	2.60756	0.69255	-0.189279	1.77722	MWS	S	PK
	2011-12-01	2.88087	0.592203	-0.150126	0.639191	2.99065	2.85722	0.569525	-0.472412	2.57328	MWS	CS	MK
	Study period	Tide		Berm		Backshore
		Heavy	Light	Heavy	Light	Heavy	Light
	2011-01-01	5.41	94.59	67.88	32.12	57.16	42.84
	2011-02-01	6.94	93.06	57.88	42.12	62.34	37.66
	2011-03-01	6.02	93.98	60.53	39.47	65.23	34.77
	2011-04-01	3.46	96.54	62.4	37.6	62.08	37.92
	2011-05-01	6.94	83.06	63.75	36.25	68.62	31.38
	2011-06-01	5.99	94.01	75.93	24.07	70.49	29.51
	2011-07-01	9.41	90.59	77.78	22.22	72.35	27.65
	2011-08-01	10.05	89.95	80.34	19.66	73.24	26.76
	2011-09-01	3.44	93.56	83.9	16.1	70.59	29.41
	2011-10-01	1.18	98.82	79.34	20.66	68.73	31.27
	2011-11-01	2.965	97.035	73.45	26.55	76.63	23.37
	2011-12-01	4.61	95.39	70.84	29.16	74.5	25.5
