# Supplementary material for: Data on nearshore wave process and surficial beach deposits, central Tamil Nadu coast, India
Source: Data Brief. 2017 Jun 3;13:306–11. doi: 10.1016/j.dib.2017.05.052 (PMC5472141; doi:10.1016/j.dib.2017.05.052)
Supplement: Supplementary file 11 — Supplementary material [file mmc11.xlsx]

## Sheet: Sheet1
Month	Wave period (T) in sec	Breaker wave height (Hb) in m	Longshore current velocity (Vc) in m/s	Surf zone width (W) in m	Particle settling velocity (Vs) in m/s
2011-01-01	8	0.7	0.24	58	0.034
2011-02-01	9	0.74	0.1	60	0.025
2011-03-01	8	0.74	0.18	38	0.023
2011-04-01	9	0.67	0.13	29	0.037
2011-05-01	10	0.71	0.2	35	0.03
2011-06-01	11	0.63	0.18	35	0.017
2011-07-01	11	0.6	0.11	33	0.106
2011-08-01	12	0.48	0.12	43	0.205
2011-09-01	11	0.46	0.13	36	1.375
2011-10-01	10	0.62	0.14	59	0.034
2011-11-01	9	0.71	0.16	59	0.027
2011-12-01	9	0.83	0.18	61	0.05
		Breaker wave type		Beach morphodynamic state
	Month	Value	Class	Value	Class
	2011-01-01	0.104	Spilling breakers	5.213	Intermediate state
	2011-02-01	0.308	Spilling breakers	6	Dissipative state
	2011-03-01	0.578	Plunging breakers	4	Intermediate state
	2011-04-01	0.821	Plunging breakers	2	Intermediate state
	2011-05-01	0.926	Plunging breakers	2	Intermediate state
	2011-06-01	1.155	Plunging breakers	2.93	Intermediate state
	2011-07-01	2.251	Surging breakers	0.516	Reflective state
	2011-08-01	3.684	Surging breakers	0.18	Reflective state
	2011-09-01	3.755	Surging breakers	0.028	Reflective state
	2011-10-01	1.602	Plunging breakers	3	Intermediate state
	2011-11-01	0.202	Spilling breakers	4.454	Intermediate state
	2011-12-01	0.02	Spilling breakers	6.075	Dissipative state
												Spatial relationship of beach and nearshore variables
												Morphodynamic state	Breaker wave type	Beach slope	Grain size distribution	Breaker wave height	Nearshore bar
												Reflective beach	Surging breakers	Beach slope greater than 1/50	Medium sand	Low wave height (H < 0.5 m)	Probably one bar or no bar present in the surf zone
												Intermediate beach	Plunging breakers	Beach slope between 1/75 and 1/50	Fine - medium sand	Moderate wave height (0.5 < H < 1.5)	Atleast one bar present in the surf zone
												Dissipative beach	Spilling breakers	Beach slope less than 1/75	Fine sand	High wave height (H > 1.5)	Three or more bars present in the surf zone
				Tide
	Study period			Graphical method (Folk & Ward (1957))				Method of moments			Class (Method of moments)
		Mean	Sorting	Skewness	Kurtosis	Median	Mean	Sorting	Skewness	Kurtosis	Sorting	Skewness	Kurtosis
	2011-01-01	2.11542	0.681907	0.371591	0.478882	1.82378	2.08352	0.671264	1.01518	2.73504	MWS	FS	MK
	2011-02-01	2.05884	0.660374	0.410358	1.11556	1.73472	1.97004	0.617693	1.41972	3.82558	MWS	VFS	LK
	2011-03-01	2.06516	0.662972	0.399676	1.06416	1.75	1.97978	0.620091	1.36921	3.69682	MWS	VFS	LK
	2011-04-01	2.04757	0.636121	0.388198	1.15714	1.74117	1.94424	0.587068	1.47986	4.10359	MWS	VFS	LK
	2011-05-01	1.90106	0.51579	0.341248	0.864437	1.72631	1.89973	0.54464	1.63685	4.74795	MWS	VFS	LK
	2011-06-01	1.79938	0.432501	0.304623	0.687927	1.71152	1.85475	0.500193	1.84687	5.72656	MWS	VFS	LK
	2011-07-01	1.75628	0.401595	0.295577	0.645336	1.6979	1.82365	0.473551	2.07023	6.81144	WS	VFS	LK
	2011-08-01	1.7501	0.392831	0.288619	0.644249	1.69346	1.81124	0.449161	2.01932	6.68539	WS	VFS	LK
	2011-09-01	1.76119	0.397895	0.287048	0.644378	1.7009	1.82025	0.4556	1.95471	6.37206	WS	VFS	LK
	2011-10-01	2.08477	0.645002	0.3657	0.969546	1.79148	1.99707	0.604835	1.24496	3.40916	MWS	FS	MK
	2011-11-01	2.17544	0.681181	0.305794	0.472035	1.93166	2.16047	0.67904	0.743597	2.25785	MWS	FS	PK
	2011-12-01	2.3819	0.728628	0.167466	0.532614	2.22162	2.40374	0.72755	0.221265	1.76902	MS	FS	PK
				Berm
	Study period			Graphical method (Folk & Ward (1957))				Method of moments			Class (Method of moments)
		Mean	Sorting	Skewness	Kurtosis	Median	Mean	Sorting	Skewness	Kurtosis	Sorting	Skewness	Kurtosis
	2011-01-01	2.23623	0.675445	0.332988	0.487261	1.96355	2.20993	0.697211	0.73088	2.13538	MS	FS	PK
	2011-02-01	2.13997	0.658824	0.39815	0.470932	1.8284	2.09488	0.667218	1.0566	2.72734	MWS	FS	MK
	2011-03-01	2.15376	0.662034	0.382604	0.471104	1.85322	2.11201	0.670115	0.995981	2.6154	MWS	FS	PK
	2011-04-01	2.13066	0.64626	0.385422	0.664938	1.82923	2.06649	0.642096	1.11767	2.91704	MWS	FS	MK
	2011-05-01	2.11295	0.631122	0.384341	0.898505	1.80751	2.02289	0.613305	1.24206	3.2696	MWS	FS	MK
	2011-06-01	2.09685	0.618995	0.383351	1.0961	1.79082	1.98594	0.58954	1.37793	3.69836	MWS	VFS	LK
	2011-07-01	2.06961	0.604145	0.386472	1.20549	1.77076	1.95047	0.570907	1.54318	4.22742	MWS	VFS	LK
	2011-08-01	2.04772	0.580923	0.373866	1.18665	1.76287	1.92831	0.544782	1.58378	4.44673	MWS	VFS	LK
	2011-09-01	2.06841	0.594307	0.375323	1.18164	1.77436	1.94637	0.556172	1.505	4.16467	MWS	VFS	LK
	2011-10-01	2.17319	0.641785	0.350807	0.471552	1.89818	2.12476	0.651053	0.925766	2.52437	MWS	FS	PK
	2011-11-01	2.30214	0.66779	0.270782	0.505521	2.07642	2.28857	0.690896	0.50323	1.90007	MWS	FS	PK
	2011-12-01	2.66104	0.680481	-0.16	0.602321	2.81437	2.53485	0.694686	0.0397092	1.77521	MWS	S	PK
				Backshore
	Study period			Graphical method (Folk & Ward (1957))				Method of moments			Class (Method of moments)
		Mean	Sorting	Skewness	Kurtosis	Median	Mean	Sorting	Skewness	Kurtosis	Sorting	Skewness	Kurtosis
	2011-01-01	2.76989	0.678306	-0.213849	0.619962	2.96115	2.71579	0.674896	-0.368121	1.98537	MWS	S	PK
	2011-02-01	2.69855	0.706256	-0.238539	0.606147	2.93743	2.5991	0.728838	-0.161141	1.6454	MS	S	VPK
	2011-03-01	2.70543	0.704899	-0.239566	0.607552	2.93991	2.61143	0.721637	-0.187383	1.68984	MS	S	VPK
	2011-04-01	2.66933	0.696195	-0.240517	0.591459	2.91666	2.56543	0.727213	-0.103691	1.62388	MS	S	VPK
	2011-05-01	2.63969	0.692808	-0.233191	0.579065	2.88796	2.53231	0.730683	-0.04481	1.59303	MS	S	VPK
	2011-06-01	2.58634	0.696078	-0.183805	0.563348	2.79453	2.47536	0.739177	0.0714102	1.55354	MS	S	VPK
	2011-07-01	2.45886	0.700943	0.0557067	0.517377	2.43063	2.45161	0.747229	0.126639	1.52892	MS	S	VPK
	2011-08-01	2.46931	0.699715	0.0210253	0.522665	2.47669	2.45071	0.741747	0.114432	1.54827	MS	S	VPK
	2011-09-01	2.4627	0.69693	0.0353212	0.519905	2.45656	2.44899	0.738947	0.119503	1.55694	MS	S	VPK
	2011-10-01	2.60309	0.678062	-0.189126	0.566351	2.81593	2.48976	0.72277	0.0500205	1.59323	MS	S	VPK
	2011-11-01	2.71058	0.660029	-0.230421	0.59673	2.94212	2.64654	0.677887	-0.256469	1.87642	MWS	S	PK
	2011-12-01	2.90144	0.571604	-0.133326	0.638954	3.00418	2.89328	0.537201	-0.426105	2.61916	MWS	S	MK
	Study period	Tide		Berm		Backshore
		Heavy	Light	Heavy	Light	Heavy	Light
	2011-01-01	8.02	91.98	46.75	53.25	51.76	48.24
	2011-02-01	5.55	94.45	51.13	48.87	56.94	43.06
	2011-03-01	3.63	96.37	53.78	46.22	59.83	40.17
	2011-04-01	1.07	98.93	55.65	44.35	56.68	43.32
	2011-05-01	5.55	89.45	63.12	36.88	63.22	36.78
	2011-06-01	4.6	95.4	65.3	34.7	65.09	34.91
	2011-07-01	5.04	94.96	67.15	32.85	70.64	29.36
	2011-08-01	5.68	94.32	59.71	40.29	66.17	33.83
	2011-09-01	4.96	88.98	63.27	36.73	63.52	36.48
	2011-10-01	1.7	98.3	58.71	41.29	65.58	34.42
	2011-11-01	3.485	96.515	56.72	43.28	68.91	31.09
	2011-12-01	9.45	90.55	51.18	48.82	66.78	33.22
